# Supplementary material for: Thymol and carvacrol induce autolysis, stress, growth inhibition and reduce the biofilm formation by Streptococcus mutans
Source: AMB Express. 2017 Feb 23;7:49. doi: 10.1186/s13568-017-0344-y (PMC5323333; doi:10.1186/s13568-017-0344-y)
Supplement: Supplementary file 1 — Additional file 1. Raw data obtained during this study. [file 13568_2017_344_MOESM1_ESM.xlsx]

## Sheet: CFU count
							CFU/mL					Standard deviation				p values
			CFU/mL				Conc (µg/ml)	Clove oil (CO)	CAR (M 1)	THY (M 2)		CO	CAR (M 1)	THY (M 2)		Clove oil (CO)	CAR (M 1)	THY (M 2)
		Conc (µg/ml)	CHD	Standard Deviation	p value		0	91300000	91300000	91300000		7300000	7300000	7300000
		0	91300000	7300000	0.0007		25	86000000	80000000	76000000		6800000	6400000	5600000		0.4096	0.1140	0.045
		5	45000000	4300000	0.0001		50	75000000	67000000	54000000		6400000	4800000	4200000		0.0766	0.0085	0.0016
		10	0	0	0		100	69000000	20000000	8900000		5600000	1000000	730000		0.0188	0.0001	0.0001
		EC50	4.9				200	61000000	8600000	6400000		5000000	720000	490000		0.0040	0.0001	0.0001
							EC50	306	65	54

## Sheet: Partial gene sequences obtained
	>160105-36_O10_37_Aut.ab1	(Streptococcus mutans strain NG8, complete genome -92%, Autolysin protein, PGRPs
	CCTTTTCACTTCGATGACGCATGAGCACAATAAAGATGATTTCGCTAGAC
	AAACTGCTAATGCAGCCTACTATGCAGCTTTTATGCTTAAAAAATATAAA
	TTGCCTGTCACTTTAGGTCAAAAAGATACATCAGGAACTGTTTGGACGCA
	TCCAATGGTTTCGTCTTATCGTGGCGGAACTAATCGTCAAGATCCTGTTG
	TTTGTTGGGCACAAGCAAAAACGGCCTGGCCCCCTCGTTTTGCCGCCGGC
	GCCGGGGCGGGGGGGGCGGTGGGGTTCTGGCCGGGGCCGGGCGGGGGTGC
	GCCCTGTTCTCGCCGGCTTTGTGCTTCCCCCCGGGCACGGGCTTTACCGC
	CCCTTCAGCGTCCTCGCGCCGGCGGGGTTGCTCCCGCCGGCCTTCCCCCC
	TTGCGGGCGCTTCCCCTCCGCCGGGTCCCTGTGGGGTCCGGGCCGTGTCG
	CTGTGCCGTGTGGCCGATCCCCTCTCTGGTCGGCTACGCGTCGTTGCCTC
	GGTGAGCCGCTACCTGGCCGACTAGCTAATGCGCCGCGGACCCATCTCTC
	CGTGACCGCCTTACCGTCTTTCCTATTGCGCCGTGCGGACGATACTCTAT
	CCGGAATATCTCCGGTTTCCCGGGTTATCCCGTCTTAGCTGCCGGTTGGC
	CACGTGTTACTCTCCCGTCCGCCGCTAACGTCAGAGGATCAAGCTCTTGT
	TTGCGCGCTCTACCTGCCAGGGTCAGATCGCCGCCAGCGTCCGCCTGCGG
	GGATCCTACATAAAATATCGGTTTTAGACGAGGTGGGGCTCCGTCGCGCG
	AGTGTCACACTCAATCCGTCTCCTAGTTAGCTTCGGCTCGGA
	>160105-36_A12_38_sod.ab1	( gb|KM889580.1|, 98%, superoxide dismutase (sodA) gene, S. mutans
	CTGTACGCTATGCGGCTCTTGAAACATCCAGAAATCGGAGAAAATTTTGG
	AAGTGCTTTTGGCTGATGTGGAACAAATTCCAGCGGATATTCGTCAGTCT
	TTGATTAATAATGGTGGCGGTCATCTTAATCACGCTCTTTTCTGGGAACT
	CTTGTCACCAGAAAAGACAAAAGTTACTGCGGAAGTAGCCGCAGCAATTA
	ATGAAGCTTTTGGCTCATTTGATGATTTTAAAGCAGCTTTTACAGCTGCC
	GCAACGACGCGTTTTGGCTCAGGTTGGGCTTGGTTAGTAGTTGATAAAGA
	AGGAAAACTTGAAGTGACCTCAACAGCTAATCAAGATACTCCAATTTCAC
	AGGGCTTGAAACCAATTCTAGCACTTGACGTCTGGGACAGCTTAATATTA
	CTAAAAATTTTTTCCAAACCCTAATGGGGCTTTGGAAAAAACCCCAAATC
	GGAAAAAATTTTGAAAGTTTTTTTTCCGAAGGAAAAAAACCCCCCGGAGC
	CTCCCCTTTCTTTAAAAAAAAGGGGGGGGGGGGCAAAAAACCCCTTTTTG
	>160105-36_C12_39_gtf.ab1	(89%, dbj|AP012336.1|), putative glycosyltransferase
	CTTCGTTCTCCTCCATCCTGGAAGAAGCTTCCCTTTTTTCCTTACTCATG
	GTGGCTTGAACAGTGTTAATGATGCTATCTATTGTGGCTGCCCTATGCTA
	GTGATTCCTGTGGGCAATGATCCGCCTCGTGTCGCCCAGCAAGTTTCTGA
	TTTACATTTGGGTGAAACGCCTCCGAATGTCCAAGTTTCTCCGGGCCAAG
	GCCGCGGGCCTGGGGGGGGCGGGTTGGGGCCGGGGGCGGATTTTATTGCC
	CTGTTTTGCTGCCTCCTCCTCCGCCC
	>S. mutants E12_40_ymc.ab1	(YmcA, COG4550	Cell fate regulator YmcA, YheA/YmcA/DUF963 family (controls sporulation, competence, biofilm ...)
	GTGGCTTCGTGGTCGCTCGGTGGTGCTGGCCCTTTCCGGGTTGTTTTGTG
	TGTCGCTCTGGATTTTGTTGGCTTTTAACATGACGCTGTTTTTTTTTAAT
	GGATTGAAAAATGTTATGCTCAAAAAGATGCTGATCAAATGGCGCAAAAA
	ATTGGGTGTGTGTTTGGATAAGCTTTCCATTGTCCAATTTTATCGAGCCA
	TACAGGGGGGGGGGGTTTGGGGTTTGGGGGGGGGGGCCCTTTTCCCCCCG
	GCTGCGGCTTCCCCCTGCGCCCCCCTTTCTTCTCCCCTCCCGTCGTCTTG
	GGTTCTCCCGCTCCCCCCCCCTTGGTCCCCTCCCCGCCCGTTTCGGCGCG

## Sheet: MTT assay
		% decrease in absorption compared to control						standard deviation					p values
		Conc.	CHD	CO	CAR (M 1)	THY (M 2)		CHD	CO	CAR (M 1)	THY (M 2)		CHD	CO	CAR (M 1)	THY (M 2)
		25 µg/ml	50	18	9	12		6	7	6.5	8		0.0003	0.5696	0.1275	0.0738
		50 µg/ml	83	27	40	58		7.5	6	7	7.5		0.0001	0.0026	0.0006	0.0001
		100 µg/ml	90	38	48	65		7	6	7	6		0.0001	0.0007	0.0002	0.0001
		200 µg/ml	96	47	74	87		6	7	8	6		0.0001	0.0003	0.0001	0.0001

## Sheet: Live dead staining
	Average % live and dead populations after treatment with test compounds								standard deviation						p value
		Control	CO	CAR (M 1)	THY (M 2)	CHD			Control	CO	CAR (M 1)	THY (M 2)	CHD		CO	CAR (M 1)	THY (M 2)	CHD
	Live	97	95	61	58	63		Live	9	7	3	4	4		0.7764	0.0028	0.0024	0.0039
	Dead	3	5	39	42	37		Dead	2	2	2	4	3
	CO, CAR, THY (25 µg/mL)
	CHD (2.5 µg/mL)

## Sheet: Biofilm inhibition
		% reduction in biofilm					Standard deviation					p value
	Conc	CHD	CO	CAR (M 1)	THY (M 2)		CHD	CO	CAR (M 1)	THY (M 2)		CHD	CO	CAR (M 1)	THY (M 2)
	25	80	5	17	57		5	1	1.5	3.99		0.634	0.57	0.57	0.057
	50	82.4359	26	64	69		6	2	4	5		0.0001	0.155	0.01	0.0001
	100	87.5641	59	74	77		5	4	5	5		0.0001	0.003	0.0001	0.0001
	200	100	66	82	85		7	5	6	7		0.0001	0.0001	0.0001	0.0001

## Sheet: Gene expression
			Fold change in gene expression						SD
			Genes	CHD	CO	CAR (M 1)	THY (M 2)		CHD	CO	CAR (M 1)	THY (M 2)
			YMC*	2.93	1.2	1.7	2.1		0.2	0.08	0.11	0.14
			Autolysin	3.36	1.3	2.2	2.4		0.23	0.1	0.15	0.13
			SOD Gene	2.1	1.1	1.32	1.43		0.14	0.07	0.09	0.1
			gtf B gene	-0.4	-0.1	-0.3	-0.3		-0.02	-0.06	-0.04	-0.04
			CO, M 1 and M2, 15 µg/mL
			CHD 1 µg/mL
